# Supplementary material for: Risk Factors for Complications and Disease Recurrence after Ileocecal Resection for Crohn’s Disease in Children and Adults
Source: Biomedicines. 2024 Apr 13;12(4):862. doi: 10.3390/biomedicines12040862 (PMC11047859; doi:10.3390/biomedicines12040862)
Supplement: Supplementary file 1 [file biomedicines-12-00862-s001.zip]

Archive with 10 entries (10 files):
- Table S1_new.docx
- __MACOSX/._Table S1_new.docx
- Table S2_new.docx
- __MACOSX/._Table S2_new.docx
- Table S3_new.docx
- __MACOSX/._Table S3_new.docx
- Table S4_new.docx
- __MACOSX/._Table S4_new.docx
- Table S5_new.docx
- __MACOSX/._Table S5_new.docx
